# Supplementary material for: Recombinant Lloviu virus as a tool to study viral replication and host responses
Source: PLoS Pathog. 2022 Feb 4;18(2):e1010268. doi: 10.1371/journal.ppat.1010268 (PMC8849519; doi:10.1371/journal.ppat.1010268)
Supplement: S1 Dataset — The attached files contain a list of unique sequence contigs synthesized from the overlap of two reads (forward and reverse) generated during the sequencing process. The list contains the contigs in order from highest abundance to lowest abundance in the samples provided. Furthermore, each unique contig comes with the number of pairs of NGS reads which make up each contig. This sequencing was performed on gel-extracted dsDNA PCR products by the Mass General Hospital Center for Computational and Integrative Biology (CCIB) DNA Core. (ZIP) [file ppat.1010268.s011.zip]

Archive with 2 entries (2 files):
- rLLOV-ZsG-IRins-EBOVutr+tr_324128w_AH_variants.txt
- rLLOV-ZsG-IRins-MARVutr+tr_324015w_AH_variants.txt
