# Supplementary material for: Recombinant Lloviu virus as a tool to study viral replication and host responses
Source: PLoS Pathog. 2022 Feb 4;18(2):e1010268. doi: 10.1371/journal.ppat.1010268 (PMC8849519; doi:10.1371/journal.ppat.1010268)
Supplement: S1 Dataset — The attached files contain a list of unique sequence contigs synthesized from the overlap of two reads (forward and reverse) generated during the sequencing process. The list contains the contigs in order from highest abundance to lowest abundance in the samples provided. Furthermore, each unique contig comes with the number of pairs of NGS reads which make up each contig. This sequencing was performed on gel-extracted dsDNA PCR products by the Mass General Hospital Center for Computational and Integrative Biology (CCIB) DNA Core. (ZIP) [file ppat.1010268.s011.zip › rLLOV-ZsG-IRins-EBOVutr+tr_324128w_AH_variants.txt]

>LEBOV_AH8_CONTIG_204_p1    9717 pairs of NGS reads, 20.15%
TACCTTCTTTACAATATAGCAGACTAGATAATAATCTTCGTGTTAATGATAATTAAGACATTgaccacgctcatcagaaggctcgccagaataaacgttgcaaaaaggattcctggaaaaatggtcgcacacaaaaatttaaaaATAAATCTATTTCTTCTTTTTTGTGTGTCCACTATGTGAGTCGTATTACCTGACTGACGC
>LEBOV_AH8_CONTIG_198_p2    6455 pairs of NGS reads, 13.38%
TACCTTCTTTACAATATAGCAGACTAGATAATAATCTTCGTGTTAATGATAATTAAgacattgaccacgctcatcagaaggctcgccagaataaacgttgcaaaaaggattcctggaaaaatggtcgcacacaaaaatttaaaaATAAATCTATTTCTTCTTTTTTGTGTTATGTGAGTCGTATTACCTGACTGACGC
>LEBOV_AH8_CONTIG_127_p3    4017 pairs of NGS reads, 8.33%
taccttctttacaatatagcagactagataataatcttcgtgttaatgataattaagacattgaccacgctcatcagaaggctcgccagaataaacgtttatgtgagtcgtattacctgactgacgc
>LEBOV_AH8_CONTIG_202_p4    3075 pairs of NGS reads, 6.37%
TACCTTCTTTACAATATAGCAGACTAGATAATAATCTTCGTGTTAATGATAATTAAGACAttgaccacgctcatcagaaggctcgccagaataaacgttgcaaaaaggattcctggaaaaatggtcgcacacaaaaatttaaaaATAAATCTATTTCTTCTTTTTTGTGTGTCCTATGTGAGTCGTATTACCTGACTGACGC
>LEBOV_AH8_CONTIG_196_p5    2675 pairs of NGS reads, 5.54%
TACCTTCTTTACAATATAGCAGACTAGATAATAATCTTCGTGTTAATGATAATTaagacattgaccacgctcatcagaaggctcgccagaataaacgttgcaaaaaggattcctggaaaaatggtcgcacacaaaaatttaaaaATAAATCTATTTCTTCTTTTTTGTTATGTGAGTCGTATTACCTGACTGACGC
>LEBOV_AH8_CONTIG_174_p6    2591 pairs of NGS reads, 5.37%
TACCTTCTTTACAATATAGCAGACTAGATAATaatcttcgtgttaatgataattaagacattgaccacgctcatcagaaggctcgccagaataaacgttgcaaaaaggattcctggaaaaatggtcgcacacaaaaatttaaaaATTATGTGAGTCGTATTACCTGACTGACGC
>LEBOV_AH8_CONTIG_150_p7    2296 pairs of NGS reads, 4.76%
TACCTTCTttacaatatagcagactagataataatcttcgtgttaatgataattaagacattgaccacgctcatcagaaggctcgccagaataaacgttgcaaaaaggattcctggaaaaattatgtgagtcgtattacctgACTGACGC
>LEBOV_AH8_CONTIG_168_p8    1666 pairs of NGS reads, 3.45%
TACCTTCTTTACAATATAGCAGACTAgataataatcttcgtgttaatgataattaagacattgaccacgctcatcagaaggctcgccagaataaacgttgcaaaaaggattcctggaaaaatggtcgcacacaaaaattttaTGTGAGTCGTATTACCTGACTGACGC
>LEBOV_AH8_CONTIG_204_p9    1663 pairs of NGS reads, 3.44%
GATCCCTTCTGCCGCTGCCTCGGCCTCAGCGCGCTTCTCCTCCGCCCGTGTGGCAAAGGTGTcgccgcgaatggcatgatcgttcatgtcctccaccggctgcattgccgcggctgccgcgttggagttctcttccgcgccgCTGCCACTGTTGTTGCCGCCGCCTGCGCCATCCCCGCCCTGTTCGGTGTCATCTTTTAAGCT
>LEBOV_AH8_CONTIG_194_p10    1490 pairs of NGS reads, 3.09%
TACCTTCTTTACAATATAGCAGACTAGATAATAATCTTCGTGTTAATGATAAttaagacattgaccacgctcatcagaaggctcgccagaataaacgttgcaaaaaggattcctggaaaaatggtcgcacacaaaaatttaaaaATAAATCTATTTCTTCTTTTTTTATGTGAGTCGTATTACCTGACTGACGC
>LEBOV_AH8_CONTIG_120_p11    1161 pairs of NGS reads, 2.4%
taccttctttacaatatagcagactagataataatcttcgtgttaatgataattaagacattgaccacgctcatcagaaggctcgccagaattatgtgagtcgtattacctgactgacgc
>LEBOV_AH8_CONTIG_167_p12    1075 pairs of NGS reads, 2.22%
TACCTTCTTTACAATATAGCAGACTagataataatcttcgtgttaatgataattaagacattgaccacgctcatcagaaggctcgccagaataaacgttgcaaaaaggattcctggaaaaatggtcgcacacaaaaatttatGTGAGTCGTATTACCTGACTGACGC
>LEBOV_AH8_CONTIG_142_p13    1019 pairs of NGS reads, 2.11%
taccttctttacaatatagcagactagataataatcttcgtgttaatgataattaagacattgaccacgctcatcagaaggctcgccagaataaacgttgcaaaaaggattccttatgtgagtcgtattacctgactgacgc
>LEBOV_AH8_CONTIG_172_p14    880 pairs of NGS reads, 1.82%
TACCTTCTTTACAATATAGCAGACTAGATAataatcttcgtgttaatgataattaagacattgaccacgctcatcagaaggctcgccagaataaacgttgcaaaaaggattcctggaaaaatggtcgcacacaaaaatttaaaaTATGTGAGTCGTATTACCTGACTGACGC
>LEBOV_AH8_CONTIG_155_p15    547 pairs of NGS reads, 1.13%
TACCTTCTTTACAatatagcagactagataataatcttcgtgttaatgataattaagacattgaccacgctcatcagaaggctcgccagaataaacgttgcaaaaaggattcctggaaaaatggtcgtatgtgagtcgtattACCTGACTGACGC
>LEBOV_AH8_CONTIG_180_p16    524 pairs of NGS reads, 1.08%
TACCTTCTTTACAATATAGCAGACTAGATAATAATCTTcgtgttaatgataattaagacattgaccacgctcatcagaaggctcgccagaataaacgttgcaaaaaggattcctggaaaaatggtcgcacacaaaaatttaaaaATAAATCTTATGTGAGTCGTATTACCTGACTGACGC
>LEBOV_AH8_CONTIG_203_p17    488 pairs of NGS reads, 1.01%
TACCTTCTTTACAATATAGCAGACTAGATAATAATCTTCGTGTTAATGATAATTAAGACATtgaccacgctcatcagaaggctcgccagaataaacgttgcaaaaaggattcctggaaaaatggtcgcacacaaaaatttaaaaATAAATCTATTTCTTCTTTTTTGTGTGTCCATATGTGAGTCGTATTACCTGACTGACGC
>LEBOV_AH8_CONTIG_173_p18    468 pairs of NGS reads, 0.97%
TACCTTCTTTACAATATAGCAGACTAGATAAtaatcttcgtgttaatgataattaagacattgaccacgctcatcagaaggctcgccagaataaacgttgcaaaaaggattcctggaaaaatggtcgcacacaaaaatttaaaaATATGTGAGTCGTATTACCTGACTGACGC
>LEBOV_AH8_CONTIG_205_p19    424 pairs of NGS reads, 0.87%
TACCTTCTTTACAATATAGCAGACTAGATAATAATCTTCGTGTTAATGATAATTAAGACATTGaccacgctcatcagaaggctcgccagaataaacgttgcaaaaaggattcctggaaaaatggtcgcacacaaaaatttaaaaATAAATCTATTTCTTCTTTTTTGTGTGTCCACTATAGTGAGTCGTATTACCTGACTGACGC
>LEBOV_AH8_CONTIG_175_p20    416 pairs of NGS reads, 0.86%
TACCTTCTTTACAATATAGCAGACTAGATAATAatcttcgtgttaatgataattaagacattgaccacgctcatcagaaggctcgccagaataaacgttgcaaaaaggattcctggaaaaatggtcgcacacaaaaatttaaaaATATATGTGAGTCGTATTACCTGACTGACGC
>LEBOV_AH8_CONTIG_157_p21    374 pairs of NGS reads, 0.77%
TACCTTCTTTACAATatagcagactagataataatcttcgtgttaatgataattaagacattgaccacgctcatcagaaggctcgccagaataaacgttgcaaaaaggattcctggaaaaatggtcgcatatgtgagtcgtaTTACCTGACTGACGC
>LEBOV_AH8_CONTIG_169_p22    323 pairs of NGS reads, 0.67%
TACCTTCTTTACAATATAGCAGACTAGataataatcttcgtgttaatgataattaagacattgaccacgctcatcagaaggctcgccagaataaacgttgcaaaaaggattcctggaaaaatggtcgcacacaaaaatttatATGTGAGTCGTATTACCTGACTGACGC
>LEBOV_AH8_CONTIG_163_p23    322 pairs of NGS reads, 0.66%
TACCTTCTTTACAATATAGCAgactagataataatcttcgtgttaatgataattaagacattgaccacgctcatcagaaggctcgccagaataaacgttgcaaaaaggattcctggaaaaatggtcgcacacaaatatgtgaGTCGTATTACCTGACTGACGC
>LEBOV_AH8_CONTIG_171_p24    317 pairs of NGS reads, 0.65%
TACCTTCTTTACAATATAGCAGACTAGATaataatcttcgtgttaatgataattaagacattgaccacgctcatcagaaggctcgccagaataaacgttgcaaaaaggattcctggaaaaatggtcgcacacaaaaatttaaaaATGTGAGTCGTATTACCTGACTGACGC
>LEBOV_AH8_CONTIG_143_p25    291 pairs of NGS reads, 0.6%
TaccttctttacaatatagcagactagataataatcttcgtgttaatgataattaagacattgaccacgctcatcagaaggctcgccagaataaacgttgcaaaaaggattcctgtatgtgagtcgtattacctgactgacgC
>LEBOV_AH8_CONTIG_153_p26    278 pairs of NGS reads, 0.57%
TACCTTCTTTAcaatatagcagactagataataatcttcgtgttaatgataattaagacattgaccacgctcatcagaaggctcgccagaataaacgttgcaaaaaggattcctggaaaaatggttatgtgagtcgtattacCTGACTGACGC
>LEBOV_AH8_CONTIG_182_p27    241 pairs of NGS reads, 0.49%
TACCTTCTTTACAATATAGCAGACTAGATAATAATCTTCGtgttaatgataattaagacattgaccacgctcatcagaaggctcgccagaataaacgttgcaaaaaggattcctggaaaaatggtcgcacacaaaaatttaaaaATAAATCTATTATGTGAGTCGTATTACCTGACTGACGC
>LEBOV_AH8_CONTIG_165_p28    236 pairs of NGS reads, 0.48%
TACCTTCTTTACAATATAGCAGActagataataatcttcgtgttaatgataattaagacattgaccacgctcatcagaaggctcgccagaataaacgttgcaaaaaggattcctggaaaaatggtcgcacacaaaaatatgtGAGTCGTATTACCTGACTGACGC
>LEBOV_AH8_CONTIG_162_p29    216 pairs of NGS reads, 0.44%
TACCTTCTTTACAATATAGCagactagataataatcttcgtgttaatgataattaagacattgaccacgctcatcagaaggctcgccagaataaacgttgcaaaaaggattcctggaaaaatggtcgcacacaatatgtgagTCGTATTACCTGACTGACGC
>LEBOV_AH8_CONTIG_187_p30    212 pairs of NGS reads, 0.43%
TACCTTCTTTACAATATAGCAGACTAGATAATAATCTTCGTGTTAatgataattaagacattgaccacgctcatcagaaggctcgccagaataaacgttgcaaaaaggattcctggaaaaatggtcgcacacaaaaatttaaaaATAAATCTATTTCTTTATGTGAGTCGTATTACCTGACTGACGC
>LEBOV_AH8_CONTIG_135_p31    201 pairs of NGS reads, 0.41%
taccttctttacaatatagcagactagataataatcttcgtgttaatgataattaagacattgaccacgctcatcagaaggctcgccagaataaacgttgcaaaaagtatgtgagtcgtattacctgactgacgc
>LEBOV_AH8_CONTIG_176_p32    196 pairs of NGS reads, 0.4%
TACCTTCTTTACAATATAGCAGACTAGATAATAAtcttcgtgttaatgataattaagacattgaccacgctcatcagaaggctcgccagaataaacgttgcaaaaaggattcctggaaaaatggtcgcacacaaaaatttaaaaATAATATGTGAGTCGTATTACCTGACTGACGC
>LEBOV_AH8_CONTIG_134_p33    173 pairs of NGS reads, 0.35%
taccttctttacaatatagcagactagataataatcttcgtgttaatgataattaagacattgaccacgctcatcagaaggctcgccagaataaacgttgcaaaaatatgtgagtcgtattacctgactgacgc
>LEBOV_AH8_CONTIG_202_p34    170 pairs of NGS reads, 0.35%
TACCTTCTTTACAATATAGCAGACTAGATAATAATCTTCGTGTTAATGATAATTAAGACAttgaccacgctcatcagaaggctcgccagaataaacgttgcaaaaaggattcctggaaaaatggttgcacacaaaaatttaaAAATAAATCTATTTCTTCTTTTTTGTGTGTCCTATGTGAGTCGTATTACCTGACTGACGC
>LEBOV_AH8_CONTIG_203_p35    165 pairs of NGS reads, 0.34%
TACCTTCTTTACAATATAGCAGACTAGATATAATCTTCGTGTTAATGATAATTAAGACATTgaccacgctcatcagaaggctcgccagaataaacgttgcaaaaaggattcctggaaaaatggtcgcacacaaaaatttaaaAATAAATCTATTTCTTCTTTTTTGTGTGTCCACTATGTGAGTCGTATTACCTGACTGACGC
>LEBOV_AH8_CONTIG_149_p36    157 pairs of NGS reads, 0.32%
TACCTTCtttacaatatagcagactagataataatcttcgtgttaatgataattaagacattgaccacgctcatcagaaggctcgccagaataaacgttgcaaaaaggattcctggaaaaatatgtgagtcgtattacctgaCTGACGC
>LEBOV_AH8_CONTIG_205_p37    153 pairs of NGS reads, 0.31%
TACCTTCTTTACAATATAGCAGACTAGATAATAATCTTCGTGTTAATGATAATTAAGACATTGaccacgctcatcagaaggctcgccagaataaacgttgcaaaaaggattcctggaaaaatggtcgcacacaaaaaatttaAAAATAAATCTATTTCTTCTTTTTTGTGTGTCCACTATGTGAGTCGTATTACCTGACTGACGC
>LEBOV_AH8_CONTIG_182_p38    149 pairs of NGS reads, 0.3%
TACCTTCTTTACAATATAGCAGACTAGATAATAATCTTCGtgttaatgataattaagacattgaccacgctcatcagaaggctcgccagaataaacgttgcaaaaaggattcctggaaaaatggtcgcacacaaaaatttaaaaATAAATCTAATATGTGAGTCGTATTACCTGACTGACGC
>LEBOV_AH8_CONTIG_69_p39    146 pairs of NGS reads, 0.3%
taccttctttacaatatagcagactagataataatcttcgttatgtgagtcgtattacctgactgacgc
>LEBOV_AH8_CONTIG_116_p40    144 pairs of NGS reads, 0.29%
taccttctttacaatatagcagactagataataatcttcgtgttaatgataattaagacattgaccacgctcatcagaaggctcgccatatgtgagtcgtattacctgactgacgc
>LEBOV_AH8_CONTIG_170_p41    144 pairs of NGS reads, 0.29%
TACCTTCTTTACAATATAGCAGACTAGAtaataatcttcgtgttaatgataattaagacattgaccacgctcatcagaaggctcgccagaataaacgttgcaaaaaggattcctggaaaaatggtcgcacacaaaaatttaaaaTGTGAGTCGTATTACCTGACTGACGC
>LEBOV_AH8_CONTIG_191_p42    139 pairs of NGS reads, 0.28%
TACCTTCTTTACAATATAGCAGACTAGATAATAATCTTCGTGTTAATGAtaattaagacattgaccacgctcatcagaaggctcgccagaataaacgttgcaaaaaggattcctggaaaaatggtcgcacacaaaaatttaaaaATAAATCTATTTCTTCTTTTATGTGAGTCGTATTACCTGACTGACGC
>LEBOV_AH8_CONTIG_174_p43    134 pairs of NGS reads, 0.27%
TACCTTCTTTACAATATAGCAGACTAGATAATaatcttcgtgttaatgataattaagacattgaccacgctcatcagaaggctcaccagaataaacgttgcaaaaaggattcctggaaaaatggtcgcacacaaaaatttaaAAATTATGTGAGTCGTATTACCTGACTGACGC
>LEBOV_AH8_CONTIG_200_p44    133 pairs of NGS reads, 0.27%
TACCTTCTTTACAATATAGCAGACTAGATAATAATCTTCGTGTTAATGATAATTAAGAcattgaccacgctcatcagaaggctcgccagaataaacgttgcaaaaaggattcctggaaaaatggtcgcacacaaaaatttaaaaATAAATCTATTTCTTCTTTTTTGTGTGTTATGTGAGTCGTATTACCTGACTGACGC
>LEBOV_AH8_CONTIG_190_p45    118 pairs of NGS reads, 0.24%
TACCTTCTTTACAATATAGCAGACTAGATAATAATCTTCGTGTTAATGataattaagacattgaccacgctcatcagaaggctcgccagaataaacgttgcaaaaaggattcctggaaaaatggtcgcacacaaaaatttaaaaATAAATCTATTTCTTCTTTTTGTGAGTCGTATTACCTGACTGACGC
>LEBOV_AH8_CONTIG_196_p46    116 pairs of NGS reads, 0.24%
TACCTTCTTTACAATATAGCAGACTAGATAATAATCTTCGTGTTAATGATAATTaagacattgaccacgctcatcagaagactcgccagaataaacgttgcaaaaaggattcctggaaaaatggtcgcacacaaaaatttaaAAATAAATCTATTTCTTCTTTTTTGTTATGTGAGTCGTATTACCTGACTGACGC
>LEBOV_AH8_CONTIG_204_p47    107 pairs of NGS reads, 0.22%
TCGAGACTCCGGTAGCCATGGGCGCGATGGGACGGGTGGTGGGCAGGCCTTGCTTTAGTGCCtcctcgtacgagggaggctcatctatttgcgtcaccagagtttcttccctgtcgggccgcggacgcttttcgccacgcccCTCTGGAGACACTGTCTCCACGGCCGGTGGAGGCTCCTCTACGGGAGGGCGGGGATCAAGCT
>LEBOV_AH8_CONTIG_172_p48    104 pairs of NGS reads, 0.21%
TACCTTCTTTACAATATAGCAGACTAGATAataatcttcgtgttaatgataattaagacattgaccatgctcatcagaaggctcgccagaataaacgttgcaaaaaggattcctggaaaaatggtcgcacacaaaaatttaaAATATGTGAGTCGTATTACCTGACTGACGC
>LEBOV_AH8_CONTIG_197_p49    102 pairs of NGS reads, 0.21%
TACCTTCTTTACAATATAGCAGACTAGATATAATCTTCGTGTTAATGATAATTAAgacattgaccacgctcatcagaaggctcgccagaataaacgttgcaaaaaggattcctggaaaaatggtcgcacacaaaaatttaaaAATAAATCTATTTCTTCTTTTTTGTGTTATGTGAGTCGTATTACCTGACTGACGC
