# Supplementary material for: Recombinant Lloviu virus as a tool to study viral replication and host responses
Source: PLoS Pathog. 2022 Feb 4;18(2):e1010268. doi: 10.1371/journal.ppat.1010268 (PMC8849519; doi:10.1371/journal.ppat.1010268)
Supplement: S1 Dataset — The attached files contain a list of unique sequence contigs synthesized from the overlap of two reads (forward and reverse) generated during the sequencing process. The list contains the contigs in order from highest abundance to lowest abundance in the samples provided. Furthermore, each unique contig comes with the number of pairs of NGS reads which make up each contig. This sequencing was performed on gel-extracted dsDNA PCR products by the Mass General Hospital Center for Computational and Integrative Biology (CCIB) DNA Core. (ZIP) [file ppat.1010268.s011.zip › rLLOV-ZsG-IRins-MARVutr+tr_324015w_AH_variants.txt]

>LMARV_NCBI_AY430366.1_231
GCTGTAATCTACAAGCACCTCTTTTAAATACATTAGGAAAAGAATTAAGTTACCGTTGAGATCAAAAAAACCACGTCATGTTTTCTCTGATGACAAGTGATAAAACTTCGTAGTTAAATTTCTAGAATGTCGATGTGAATGTAAATTAAGAAAAACCAATATATAAAATTAAAAAATTAAAAAGCTTTGATATAAGTAACACAAAACATTCTTCATCTTTTTTGTGTGTCC
>LMARV_CH7_CONTIG_259_p1    6406 pairs of NGS reads, 24.6%
GCTGTAATCTACAAGCACCTCTTTTAAATACATTAGGAAAAGAATTAAGTTACCGTTGAGATCAAAAAAACCACGTCATGTTTTCTCTGATGACAAGTGATAAAACTTCGTAGTTAaatttctagaatgtcgatgtgaatgtaaattaaGAAAAACCAATATATAAAATTAAAAAATTAAAAAGCTTTGATATAAGTAACACAAAACATTCTTCATCTTTTTTGTGTGTCC
>LMARV_CH7_CONTIG_227_p2    5213 pairs of NGS reads, 20.02%
GCTGTAATCTACAAGCACCTCTTTTAAATACATTAGGAAAAGAATTAAGTTACCGTTGAGATCAAAAAAACCACGTCATGTTTTctctgatgacaagtgataaaacttcgtagttaaatttctagaatgtcgatgtgaatgtaaattaaGAAAAACCAATATATAAAATTAAAAAATTAAAAAGCTTTGATATAAGTAA
>LMARV_CH7_CONTIG_255_p3    4660 pairs of NGS reads, 17.89%
GCTGTAATCTACAAGCACCTCTTTTAAATACATTAGGAAAAGAATTAAGTTACCGTTGAGATCAAAAAAACCACGTCATGTTTTCTCTGATGACAAGTGATAAAACTTCGTAgttaaatttctagaatgtcgatgtgaatgtaaattaaGAAAAACCAATATATAAAATTAAAAAATTAAAAAGCTTTGATATAAGTAACACAAAACATTCTTCATCTTTTTTGTGT
>LMARV_CH7_CONTIG_253_p4    1864 pairs of NGS reads, 7.15%
GCTGTAATCTACAAGCACCTCTTTTAAATACATTAGGAAAAGAATTAAGTTACCGTTGAGATCAAAAAAACCACGTCATGTTTTCTCTGATGACAAGTGATAAAACTTCGTagttaaatttctagaatgtcgatgtgaatgtaaattaaGAAAAACCAATATATAAAATTAAAAAATTAAAAAGCTTTGATATAAGTAACACAAAACATTCTTCATCTTTTTTGT
>LMARV_CH7_CONTIG_251_p5    780 pairs of NGS reads, 2.99%
GCTGTAATCTACAAGCACCTCTTTTAAATACATTAGGAAAAGAATTAAGTTACCGTTGAGATCAAAAAAACCACGTCATGTTTTCTCTGATGACAAGTGATAAAACTTCgtagttaaatttctagaatgtcgatgtgaatgtaaattaaGAAAAACCAATATATAAAATTAAAAAATTAAAAAGCTTTGATATAAGTAACACAAAACATTCTTCATCTTTTTT
>LMARV_CH7_CONTIG_216_p6    728 pairs of NGS reads, 2.79%
GCTGTAATCTACAAGCACCTCTTTTAAATACATTAGGAAAAGAATTAAGTTACCGTTGAGATCAAAAAAACCACgtcatgttttctctgatgacaagtgataaaacttcgtagttaaatttctagaatgtcgatgtgaatgtaaattaaGAAAAACCAATATATAAAATTAAAAAATTAAAAAGCTTT
>LMARV_CH7_CONTIG_257_p7    654 pairs of NGS reads, 2.51%
GCTGTAATCTACAAGCACCTCTTTTAAATACATTAGGAAAAGAATTAAGTTACCGTTGAGATCAAAAAAACCACGTCATGTTTTCTCTGATGACAAGTGATAAAACTTCGTAGTTaaatttctagaatgtcgatgtgaatgtaaattaaGAAAAACCAATATATAAAATTAAAAAATTAAAAAGCTTTGATATAAGTAACACAAAACATTCTTCATCTTTTTTGTGTGT
>LMARV_CH7_CONTIG_221_p8    363 pairs of NGS reads, 1.39%
GCTGTAATCTACAAGCACCTCTTTTAAATACATTAGGAAAAGAATTAAGTTACCGTTGAGATCAAAAAAACCACGTCATgttttctctgatgacaagtgataaaacttcgtagttaaatttctagaatgtcgatgtgaatgtaaattaaGAAAAACCAATATATAAAATTAAAAAATTAAAAAGCTTTGATAT
>LMARV_CH7_CONTIG_219_p9    333 pairs of NGS reads, 1.27%
GCTGTAATCTACAAGCACCTCTTTTAAATACATTAGGAAAAGAATTAAGTTACCGTTGAGATCAAAAAAACCACGTCatgttttctctgatgacaagtgataaaacttcgtagttaaatttctagaatgtcgatgtgaatgtaaattaaGAAAAACCAATATATAAAATTAAAAAATTAAAAAGCTTTGAT
>LMARV_CH7_CONTIG_190_p10    326 pairs of NGS reads, 1.25%
GCTGTAATCTACAAGCACCTCTTTTAAATACATTAGGAAAAGAATTAAgttaccgttgagatcaaaaaaaccacgtcatgttttctctgatgacaagtgataaaacttcgtagttaaatttctagaatgtcgatgtgaatgtaaattaaGAAAAACCAATAT
>LMARV_CH7_CONTIG_248_p11    317 pairs of NGS reads, 1.21%
CAAGCACCTCTTTTAAATACATTAGGAAAAGAATTAAGTTACCGTTGAGATCAAAAAAACCACGTCATGTTTTCTCTGATGACAAGTGATAAAACTTCGTAGTTAaatttctagaatgtcgatgtgaatgtaaattaagaaaaaCCAATATATAAAATTAAAAAATTAAAAAGCTTTGATATAAGTAACACAAAACATTCTTCATCTTTTTTGTGTGTCC
>LMARV_CH7_CONTIG_198_p12    285 pairs of NGS reads, 1.09%
GCTGTAATCTACAAGCACCTCTTTTAAATACATTAGGAAAAGAATTAAGTTACCGTtgagatcaaaaaaaccacgtcatgttttctctgatgacaagtgataaaacttcgtagttaaatttctagaatgtcgatgtgaatgtaaattaaGAAAAACCAATATATAAAATT
>LMARV_CH7_CONTIG_216_p13    276 pairs of NGS reads, 1.06%
CAAGCACCTCTTTTAAATACATTAGGAAAAGAATTAAGTTACCGTTGAGATCAAAAAAACCACGTCATGTTTTctctgatgacaagtgataaaacttcgtagttaaatttctagaatgtcgatgtgaatgtaaattaagaaaaaCCAATATATAAAATTAAAAAATTAAAAAGCTTTGATATAAGTAA
>LMARV_CH7_CONTIG_199_p14    262 pairs of NGS reads, 1%
GCTGTAATCTACAAGCACCTCTTTTAAATACATTAGGAAAAGAATTAAGTTACCGTTgagatcaaaaaaaccacgtcatgttttctctgatgacaagtgataaaacttcgtagttaaatttctagaatgtcgatgtgaatgtaaattaaGAAAAACCAATATATAAAATTA
>LMARV_CH7_CONTIG_202_p15    260 pairs of NGS reads, 0.99%
GCTGTAATCTACAAGCACCTCTTTTAAATACATTAGGAAAAGAATTAAGTTACCGTTGAGatcaaaaaaaccacgtcatgttttctctgatgacaagtgataaaacttcgtagttaaatttctagaatgtcgatgtgaatgtaaattaaGAAAAACCAATATATAAAATTAAAA
>LMARV_CH7_CONTIG_244_p16    252 pairs of NGS reads, 0.96%
GCTGTAATCTACAAGCACCTCTTTTAAATACATTAGGAAAAGAATTAAGTTACCGTTGAGATCAAAAAAACCACGTCATGTTTTCTCTGATGACAAGTGATAaaacttcgtagttaaatttctagaatgtcgatgtgaatgtaaattaaGAAAAACCAATATATAAAATTAAAAAATTAAAAAGCTTTGATATAAGTAACACAAAACATTCTTCAT
>LMARV_CH7_CONTIG_192_p17    245 pairs of NGS reads, 0.94%
GCTGTAATCTACAAGCACCTCTTTTAAATACATTAGGAAAAGAATTAAGTtaccgttgagatcaaaaaaaccacgtcatgttttctctgatgacaagtgataaaacttcgtagttaaatttctagaatgtcgatgtgaatgtaaattaaGAAAAACCAATATAT
>LMARV_CH7_CONTIG_225_p18    237 pairs of NGS reads, 0.91%
GCTGTAATCTACAAGCACCTCTTTTAAATACATTAGGAAAAGAATTAAGTTACCGTTGAGATCAAAAAAACCACGTCATGTTTtctctgatgacaagtgataaaacttcgtagttaaatttctagaatgtcgatgtgaatgtaaattaaGAAAAACCAATATATAAAATTAAAAAATTAAAAAGCTTTGATATAAGT
>LMARV_CH7_CONTIG_258_p19    237 pairs of NGS reads, 0.91%
GCTGTAATCTACAAGCACCTCTTTTAAATACATTAGGAAAAGAATTAAGTTACCGTTGAGATCAAAAAACCACGTCATGTTTTCTCTGATGACAAGTGATAAAACTTCGTAGTTAaatttctagaatgtcgatgtgaatgtaAATTAAGAAAAACCAATATATAAAATTAAAAAATTAAAAAGCTTTGATATAAGTAACACAAAACATTCTTCATCTTTTTTGTGTGTCC
>LMARV_CH7_CONTIG_244_p20    223 pairs of NGS reads, 0.85%
CAAGCACCTCTTTTAAATACATTAGGAAAAGAATTAAGTTACCGTTGAGATCAAAAAAACCACGTCATGTTTTCTCTGATGACAAGTGATAAAACTTCGTAgttaaatttctagaatgtcgatgtgaatgtaaattaagaaaaaCCAATATATAAAATTAAAAAATTAAAAAGCTTTGATATAAGTAACACAAAACATTCTTCATCTTTTTTGTGT
>LMARV_CH7_CONTIG_254_p21    196 pairs of NGS reads, 0.75%
GCTGTAATCTACAAGCACCTCTTTTAAATACATTAGGAAAAGAATTAAGTTACCGTTGAGATCAAAAAACCACGTCATGTTTTCTCTGATGACAAGTGATAAAACTTCGTAgttaaatttctagaatgtcgatgtgaatgtaAATTAAGAAAAACCAATATATAAAATTAAAAAATTAAAAAGCTTTGATATAAGTAACACAAAACATTCTTCATCTTTTTTGTGT
>LMARV_CH7_CONTIG_188_p22    185 pairs of NGS reads, 0.71%
GCTGTAATCTACAAGCACCTCTTTTAAATACATTAGGAAAAGAATTaagttaccgttgagatcaaaaaaaccacgtcatgttttctctgatgacaagtgataaaacttcgtagttaaatttctagaatgtcgatgtgaatgtaaattaaGAAAAACCAAT
>LMARV_CH7_CONTIG_226_p23    182 pairs of NGS reads, 0.69%
GCTGTAATCTACAAGCACCTCTTTTAAATACATTAGGAAAAGAATTAAGTTACCGTTGAGATCAAAAAACCACGTCATGTTTTctctgatgacaagtgataaaacttcgtagttaaatttctagaatgtcgatgtgaatgtaAATTAAGAAAAACCAATATATAAAATTAAAAAATTAAAAAGCTTTGATATAAGTAA
>LMARV_CH7_CONTIG_226_p24    167 pairs of NGS reads, 0.64%
GCTGTAATCTACAAGCACCTCTTTTAAATACATTAGGAAAAGAATTAAGTTACCGTTGAGATCAAAAAAACCACGTCATGTTTTctctgatgacaagtgataaaacttcgtagttaaatttctagaatgtcgatgtgaatgtaaattaaGAAAAACCAATATATAAAATTAAAAAATTAAAAAGCTTTGATATAAGTA
>LMARV_CH7_CONTIG_164_p25    155 pairs of NGS reads, 0.59%
GCTGTAATCTACAAGCACCTCTtttaaatacattaggaaaagaattaagttaccgttgagatcaaaaaaaccacgtcatgttttctctgatgacaagtgataaaacttcgtagttaaatttctagaatgtcgatgt
>LMARV_CH7_CONTIG_237_p26    145 pairs of NGS reads, 0.55%
GCTGTAATCTACAAGCACCTCTTTTAAATACATTAGGAAAAGAATTAAGTTACCGTTGAGATCAAAAAAACCACGTCATGTTTTCTCTGATGACAagtgataaaacttcgtagttaaatttctagaatgtcgatgtgaatgtaaattaaGAAAAACCAATATATAAAATTAAAAAATTAAAAAGCTTTGATATAAGTAACACAAAACAT
>LMARV_CH7_CONTIG_162_p27    141 pairs of NGS reads, 0.54%
GCTGTAATCTACAAGCACCTcttttaaatacattaggaaaagaattaagttaccgttgagatcaaaaaaaccacgtcatgttttctctgatgacaagtgataaaacttcgtagttaaatttctagaatgtcgat
>LMARV_CH7_CONTIG_203_p28    133 pairs of NGS reads, 0.51%
GCTGTAATCTACAAGCACCTCTTTTAAATACATTAGGAAAAGAATTAAGTTACCGTTGAGAtcaaaaaaaccacgtcatgttttctctgatgacaagtgataaaacttcgtagttaaatttctagaatgtcgatgtgaatgtaaattaaGAAAAACCAATATATAAAATTAAAAA
>LMARV_CH7_CONTIG_210_p29    124 pairs of NGS reads, 0.47%
GCTGTAATCTACAAGCACCTCTTTTAAATACATTAGGAAAAGAATTAAGTTACCGTTGAGATCAAAAAaaccacgtcatgttttctctgatgacaagtgataaaacttcgtagttaaatttctagaatgtcgatgtgaatgtaaattaaGAAAAACCAATATATAAAATTAAAAAATTAAAA
>LMARV_CH7_CONTIG_206_p30    124 pairs of NGS reads, 0.47%
GCTGTAATCTACAAGCACCTCTTTTAAATACATTAGGAAAAGAATTAAGTTACCGTTGAGATCAaaaaaaccacgtcatgttttctctgatgacaagtgataaaacttcgtagttaaatttctagaatgtcgatgtgaatgtaaattaaGAAAAACCAATATATAAAATTAAAAAATT
>LMARV_CH7_CONTIG_170_p31    123 pairs of NGS reads, 0.47%
GCTGTAATCTACAAGCACCTCTTTTAAAtacattaggaaaagaattaagttaccgttgagatcaaaaaaaccacgtcatgttttctctgatgacaagtgataaaacttcgtagttaaatttctagaatgtcgatgtgaatgt
>LMARV_CH7_CONTIG_200_p32    122 pairs of NGS reads, 0.46%
GCTGTAATCTACAAGCACCTCTTTTAAATACATTAGGAAAAGAATTAAGTTACCGTTGagatcaaaaaaaccacgtcatgttttctctgatgacaagtgataaaacttcgtagttaaatttctagaatgtcgatgtgaatgtaaattaaGAAAAACCAATATATAAAATTAA
>LMARV_CH7_CONTIG_168_p33    114 pairs of NGS reads, 0.43%
GCTGTAATCTACAAGCACCTCTTTTAaatacattaggaaaagaattaagttaccgttgagatcaaaaaaaccacgtcatgttttctctgatgacaagtgataaaacttcgtagttaaatttctagaatgtcgatgtgaat
>LMARV_CH7_CONTIG_232_p34    102 pairs of NGS reads, 0.39%
GCTGTAATCTACAAGCACCTCTTTTAAATACATTAGGAAAAGAATTAAGTTACCGTTGAGATCAAAAAAACCACGTCATGTTTTCTCTGAtgacaagtgataaaacttcgtagttaaatttctagaatgtcgatgtgaatgtaaattaaGAAAAACCAATATATAAAATTAAAAAATTAAAAAGCTTTGATATAAGTAACACAA
>LMARV_CH7_CONTIG_207_p35    101 pairs of NGS reads, 0.38%
GCTGTAATCTACAAGCACCTCTTTTAAATACATTAGGAAAAGAATTAAGTTACCGTTGAGATCAAaaaaaccacgtcatgttttctctgatgacaagtgataaaacttcgtagttaaatttctagaatgtcgatgtgaatgtaaattaaGAAAAACCAATATATAAAATTAAAAAATTA
